# Supplementary material for: Systemic Oxidative Stress and Oxidized Albumin Mediate the Pathogenic Kidney-to-Gut Crosstalk by Disrupting Intestinal Barrier Integrity
Source: Biomolecules. 2026 Mar 18;16(3):462. doi: 10.3390/biom16030462 (PMC13024482; doi:10.3390/biom16030462)
Supplement: Supplementary file 1 [file biomolecules-16-00462-s001.zip]

Archive with 1 entries (1 files):
- biomolecules-4163782-supplementary.pdf
